# Supplementary material for: Heat stress promotes ferroptosis in Jiaji duck myocardium by disrupting iron homeostasis and inducing lipid peroxidation
Source: Poult Sci. 2026 Jun 9;105(9):107241. doi: 10.1016/j.psj.2026.107241 (PMC13292588; doi:10.1016/j.psj.2026.107241)
Supplement: Supplementary file 3 — Supplementary material: Supplementary Material for this article can be found at the foot of the online page, in the Appendix section. [file mmc3.xlsx]

## Sheet: Figure 4A
GO ID	Description
GO:0046578	regulation of Ras protein signal transduction
GO:0019081	viral translation
GO:0061061	muscle structure development
GO:0051056	regulation of small GTPase mediated signal transduction
GO:0060537	muscle tissue development
GO:0007154	cell communication
GO:0014706	striated muscle tissue development
GO:0035556	intracellular signal transduction
GO:0075522	IRES-dependent viral translational initiation
GO:0090075	relaxation of muscle
GO:0004674	protein serine/threonine kinase activity
GO:0004672	protein kinase activity
GO:0016773	phosphotransferase activity, alcohol group as acceptor
GO:0016772	transferase activity, transferring phosphorus-containing groups
GO:0016301	kinase activity
GO:0019901	protein kinase binding
GO:0032559	adenyl ribonucleotide binding
GO:0043167	ion binding
GO:0005488	binding
GO:0005524	ATP binding
GO:0071540	eukaryotic translation initiation factor 3 complex, eIF3e
GO:0071541	eukaryotic translation initiation factor 3 complex, eIF3m
GO:0005852	eukaryotic translation initiation factor 3 complex
GO:0030018	Z disc
GO:0043292	contractile fiber
GO:0005829	cytosol
GO:0016282	eukaryotic 43S preinitiation complex
GO:0005634	nucleus
GO:0030016	myofibril
GO:0030017	sarcomere

## Sheet: Figure 4B
Pathway ID	Description
ko04920	Adipocytokine signaling pathway
ko04068	FoxO signaling pathway
ko05161	Hepatitis B
ko04261	Adrenergic signaling in cardiomyocytes
ko04936	Alcoholic liver disease
ko05145	Toxoplasmosis
ko05235	PD-L1 expression and PD-1 checkpoint pathway in cancer
ko04152	AMPK signaling pathway
ko04550	Signaling pathways regulating pluripotency of stem cells
ko04620	Toll-like receptor signaling pathway

## Sheet: Figure 5A
ID	Description
GO:0046578	regulation of Ras protein signal transduction
GO:0035020	regulation of Rac protein signal transduction
GO:0140212	regulation of long-chain fatty acid import into cell
GO:0010942	positive regulation of cell death
GO:0000302	response to reactive oxygen species
GO:0034614	cellular response to reactive oxygen species
GO:0031998	regulation of fatty acid beta-oxidation
GO:0038066	p38MAPK cascade
GO:0046320	regulation of fatty acid oxidation
GO:1903862	positive regulation of oxidative phosphorylation
GO:0032377	regulation of intracellular lipid transport
GO:0034059	response to anoxia
GO:0071454	cellular response to anoxia
GO:1902958	positive regulation of mitochondrial electron transport, NADH to ubiquinone
GO:1903383	regulation of hydrogen peroxide-induced neuron intrinsic apoptotic signaling pathway
GO:0071396	cellular response to lipid
GO:2000191	regulation of fatty acid transport
GO:0044539	long-chain fatty acid import into cell
GO:0004672	protein kinase activity
GO:0046872	metal ion binding
GO:0043169	cation binding
GO:0004708	MAP kinase kinase activity
GO:0016709	oxidoreductase activity, acting on paired donors, with incorporation or reduction of molecular oxygen, NAD(P)H as one donor, and incorporation of one atom of oxygen
GO:0004312	fatty acid synthase activity
GO:0050661	NADP binding
GO:0004497	monooxygenase activity
GO:0004090	carbonyl reductase (NADPH) activity
GO:0004683	calmodulin-dependent protein kinase activity
GO:0005829	cytosol
GO:0005634	nucleus
GO:0099617	matrix side of mitochondrial inner membrane
GO:0005758	mitochondrial intermembrane space
GO:0005654	nucleoplasm
GO:0010494	cytoplasmic stress granule
GO:1902911	protein kinase complex
GO:0016324	apical plasma membrane
ko04068	FoxO signaling pathway
ko04152	AMPK signaling pathway
ko04218	Cellular senescence
ko04931	Insulin resistance
ko04668	TNF signaling pathway
ko04010	MAPK signaling pathway
ko05417	Lipid and atherosclerosis
ko04391	Hippo signaling pathway
ko04115	p53 signaling pathway

## Sheet: Figure 5C
GO ID	Description
GO:0051716	cellular response to stimulus
GO:0048583	regulation of response to stimulus
GO:0050794	regulation of cellular process
GO:0006796	phosphate-containing compound metabolic process
GO:0050896	response to stimulus
GO:0050789	regulation of biological process
GO:0006793	phosphorus metabolic process
GO:0051276	chromosome organization
GO:0006950	response to stress
GO:0048523	negative regulation of cellular process
GO:0032502	developmental process
GO:0065007	biological regulation
GO:0071840	cellular component organization or biogenesis
GO:0048856	anatomical structure development
GO:0006996	organelle organization
GO:0016043	cellular component organization
GO:1901700	response to oxygen-containing compound
GO:0006325	chromatin organization
GO:0032501	multicellular organismal process
GO:0032101	regulation of response to external stimulus
GO:0005488	binding
GO:0005515	protein binding
GO:0005829	cytosol
GO:0005634	nucleus
GO:0031981	nuclear lumen
GO:0005654	nucleoplasm
GO:0005622	intracellular anatomical structure
GO:0043228	non-membrane-bounded organelle
